# Supplementary material for: A Novel Adenosine Kinase from Bombyx mori: Enzymatic Activity, Structure, and Biological Function
Source: Int J Mol Sci. 2019 Jul 31;20(15):3732. doi: 10.3390/ijms20153732 (PMC6695918; doi:10.3390/ijms20153732)
Supplement: Supplementary file 1 [file ijms-20-03732-s001.zip]

Archive with 1 entries (1 files):
- ijms-555986-SI.pdf
